# Supplementary material for: The underestimated burden of placental schistosomiasis in endemic regions: Findings from a cross-sectional, diagnostic proof-of-concept study on placental schistosomiasis in Gabon
Source: PLoS Negl Trop Dis. 2026 Mar 3;20(3):e0014031. doi: 10.1371/journal.pntd.0014031 (PMC13001911; doi:10.1371/journal.pntd.0014031)
Supplement: S1 Data — (XLS) [file pntd.0014031.s001.xls]

## Sheet: Placenta
Age	Schisto positive in 10 ml urine?	Number of eggs in 10 ml urine	Schisto positive in placenta?	Number of eggs in placenta (maceration)	Confirmatory PCR result
27	positive	67	negative	.	.
18.3	negative	0	negative	.	.
32.8	negative	0	negative	.	.
24.3	positive	85	negative	.	.
19.9	positive	72	negative	.	.
18.6	positive	5	negative	.	.
25.1	positive	48	positive	2 eggs found in the center of the placenta	positive
33.3	positive	51	negative	.	.
30.7	positive	74	negative	.	.
17.1	positive	319	negative	.	.
18.2	positive	10	negative	.	.
36.1	positive	198	negative	.	.
21.2	positive	280	negative	.	.
33.7	positive	10	negative	.	.
21	positive	140	negative	.	.
26.9	positive	2	negative	.	.
26.7	negative	0	negative	.	.
21.6	positive	20	negative	.	.
31.1	positive	2	negative	.	.
30.4	positive	20	negative	.	.
30.7	positive	1	negative	.	.
31.1	positive	27	positive	4 eggs found in the center of the placenta	positive
22.9	positive	6	negative	.	.
16.3	positive	870	positive	6 eggs found in the periphery placenta	positive
20.6	positive	58	negative	.	.
25.6	positive	9	negative	.	.
41.3	positive	6	negative	.	.
34.1	negative	0	negative	.	.
21.6	negative	0	negative	.	.
39.6	negative	0	negative	.	.
24.7	positive	67	negative	.	.
22.9	positive	200	positive	6 eggs found in the periphery placenta	positive
24.4	positive	1	negative	.	.
31.9	positive	283	negative	.	.
35	negative	0	negative	.	.
24.9	negative	0	negative	.	.
28.7	negative	0	negative	.	.
33.8	negative	0	negative	.	.
18.2	negative	0	negative	.	.
29.6	negative	0	negative	.	.
33.5	negative	0	negative	.	.
18.8	negative	0	negative	.	.
20.3	negative	0	negative	.	.
15.5	negative	0	negative
17.7	negative	0	negative	.	.
21.9	negative	0	negative	.	.
25.7	negative	0	negative	.	.
33.6	negative	0	positive	2 eggs found in the periphery placenta	positive
